# Supplementary material for: The Impact of Dabigatran and Rivaroxaban on Variation of Platelet Activation Biomarkers and DRT Following Percutaneous Left Atrial Appendage Closure
Source: Front Pharmacol. 2021 Sep 15;12:723905. doi: 10.3389/fphar.2021.723905 (PMC8479099; doi:10.3389/fphar.2021.723905)
Supplement: Supplementary file 1 [file DataSheet1.xlsx]

## Sheet: data
Group(D=dabigatran, R=rivaroxaban)	age	Gender(Male=1,Female=0)	CHA2DS2-VASc	HAS-BLED	DM	hypertension	hyperlipid	stroke history	coronary heart disease	smoke	alcohol	eGFR	ACEI/ARB	PPI	Statins	β-blockers	Amiodarone	LA	LADd	LADs	PAH	LVEF	Thrombosis (1=yes, 0=no)	Left atrial appendage(mm)	UFH	closure size(mm)	Hb	Hct	PLT	ALT	AST	CRP（hs）	APTT	PT	TT	D-D	pre-TAT	post-TAT	pre-P-selectin (ng/ml)	post-P-selectin	pre-vWF	post-vWF	pre-CD40L	post-CD40L	TRAP	DRT
D	70	0	3	3	0	1	0	0	0	0	0	73	1	1	0	0	0	58	53	38	37	#REF!	0	28	5600	36	133	39.9	164	27	28	4.1	26.8	11.5	36.6	0.5	42.6855	56.814	14.1195	27.2379	198.72	215.272	1742.61	1982.66	50.6
D	71	1	4	4	1	1	1	0	0	0	0	46	0	1	1	1	0	42	42	29	32	#REF!	0	24	5450	30	103	31.8	166	28	43	3.4	21.7	10.9	17	0.37	48.9137	57.1063	15.9758	26.1354	200.898	258.42	1978.04	1979.64	67.2
D	59	1	2	3	0	0	0	1	0	0	0	99	0	0	1	1	1	38	49	30	32	#REF!	0	23	6250	27	142	43.8	231	17	22	3.2	31.3	11.7	18.5	0.19	37.9551	47.5547	15.4983	18.8655	174.693	223.881	1776.08	1873.46	58.6
D	39	0	5	3	0	0	0	0	0	0	0	99	0	0	1	0	0	46	47		25	0.58	0	26	5800	33	151	41.3	208	11	18	3.8	27.7	11.1	18.6	0.19	61.0982	84.3475	25.3878	25.3151	310.559	292.112	1996.52	1792.58	72.3
D	44	1	4	2	0	0	0	1	1	0	0	112	0	1	0	0	0	47	43		32	0.62	0	26	6250	33	155	46.6	227	76	39	6.2	26.3	9.5	18.6	0.19	41.7013	35.3178	37.5528	59.3425	320.481	370.402	1991.7	1783.34	55.3
D	83	0	7	5	0	1	0	1	0	0	0	26	0	1	1	0	1	43	42	27	34	#REF!	0	25	5250	30	96	29.9	253	28	31	0.6	28	12.1	16.3	0.65	41.3732	38.0444	28.5532	51.8401	213.436	350.654	1963.94	1769.17	57.2
D	54	0	5	4	1	1	0	0	0	1	1	67	1	0	1	1	0	40	48	32	36	#REF!	0	22	5750	27	140	41.4	217	16	17	1	25.2	9.5	17.8	0.25	42.1934	51.2872	15.2962	32.4369	258.803	335.658	1930.03	1751.89	49.5
D	47	1	4	3	0	0	0	0	0	0	0	94	0	1	0	1	0	37	41	26	33	#REF!	0	35	5850	38	131	39.9	187	16	21	3.2	27.7	12.4	16.6	0.19	56.5773	56.4248	50.6461	47.0598	289.656	305.507	1926.39	1845.96	63.8
D	31	0	4	3	0	0	0	0	0	0	0	106	0	1	1	1	0	40	44	26	47	#REF!	0	21	5700	27	139	41.1	288	10	14	0.7	29.5	12.1	17.5	0.19	51.888	57.4628	17.7004	50.0341	296.854	360.852	1899.05	1807.33	67.5
D	72	1	5	4	1	1	0	1	0	0	0	76	1	1	1	0	0	45	43	28	40	#REF!	0	30	5200	35	118	35.9	122	28	33	1.1	38.3	13.4	16	0.19	44.3527	59.6427	15.682	38.4391	239.322	394.793	1871.62	1792.58	69.2
D	81	0	3	5	0	1	0	0	0	0	0	52	1	1	0	1	1	44	55	39	41	#REF!	0	27	5750	36	87	27	236	8	19	3.6	33.8	28.9	13.2	0.4	60.7715	89.8192	48.6532	68.1246	243.674	229.43	1860.63	1771.64	74.2
D	42	0	3	3	0	0	0	0	0	0	0	110	1	1	0	1	1	29	40	25	31	#REF!	0	23	4700	30	122	37.8	294	17	19	2.3	24.6	11.2	18.1	0.19	71.3479	98.2299	17.957	40.2317	252.308	347.129	1769.17	1596.86	69.2
D	27	0	5	3	0	0	0	0	0	0	0	85	0	1	0	0	1	32	40	25	31	#REF!	1	26	5800	30	130	38.6	304	33	21	2.6	27.2	12.3	18.9	0.11	61.9691	139.915	26.8055	65.6551	349.639	549.447	1751.89	2075.51	63.7	Y
D	61	0	3	3	0	0	0	0	0	0	0	84	1	1	1	1	0	44	50	32	32	#REF!	0	28	6250	33	146	42.7	261	25	23	1.3	25.7	10.8	17.7	0.19	41.5646	35.2632	39.9569	49.9639	224.654	398.978	1751.27	1859.15	57.2
D	81	0	4	4	0	1	0	0	0	0	0	75	0	0	1	0	0	51	48	29	38	#REF!	0	23	5400	30	113	34.5	167	27	33	1.2	28.6	13.3	20.8	0.5	63.6561	54.0261	20.5559	47.704	235.658	287.525	1733.95	1847.81	59.3
D	45	1	5	4	0	0	0	0	1	0	0	86	0	1	1	1	0	38	48	29	30	#REF!	0	24	5700	30	128	40.4	216	26	23	0.5	26.6	10.2	17.2	0.37	31.7441	43.8534	29.5283	43.3835	305.507	340.456	1732.72	1736.45	54.3
D	41	1	4	4	0	0	1	0	0	0	0	84	1	1	0	0	0	36	48	31	31	#REF!	1	24	5300	30	119	35.3	250	23	16	2.3	27.3	10.7	17.5	0.19	53.8243	105.172	31.8357	43.3652	355.613	520.208	1724.05	1858.19	69.2	Y
D	56	1	3	3	0	1	0	1	0	0	0	93	1	1	1	0	1	42	54	35	39	#REF!	0	25	7500	30	164	48.7	191	27	23	2.8	27.5	13.3	18.7	0.19	45.828	46.3743	16.0309	41.5314	230.134	279.854	1675.51	1793.81	63.4
D	71	0	2	3	0	1	0	0	0	0	0	65	1	1	1	1	0	42	46	30	33	#REF!	0	27	5150	30	138	41.3	139	35	27	1.8	29	13.7	17.7	0.19	61.0437	47.4121	32.444	43.6957	258.42	344.748	1747.81	1783.34	68.5
D	76	0	4	3	0	1	0	0	0	0	0	71	0	1	1	1	0	40	46	29	32	#REF!	1	25	5750	30	157	46.4	139	40	33	2.7	27.6	11.9	17.6	0.24	50.1964	97.9667	35.7728	72.1949	392.852	510.101	1636.45	1971.64	59.3	Y
D	79	0	4	3	0	1	0	0	1	0	0	74	1	1	1	1	0	42	49	30	35	#REF!	0	25	5600	30	118	36.2	168	26	29	0.5	25.3	11.2	17.6	0.28	79.6493	83.0437	46.9128	37.7004	236.281	385.8	1834.56	1871.64	55.7
D	68	1	3	4	0	0	0	1	0	0	0	70	0	1	1	1	0	47	56	35	37	#REF!	0	29	4700	36	120	36	209	9	17	1.5	31.1	15.3	45.6	0.19	35.7861	48.941	20.1691	19.3305	333.454	368.881	1705.83	1830.04	56.2
D	67	1	3	3	0	1	0	0	0	1	0	77	1	0	1	1	1	55	53	37	31	#REF!	0	22	5150	30	149	44.2	112	13	19	0.5	30.1	11.5	27.6	0.19	47.4309	74.4295	36.0606	23.4214	200.898	292.852	1776.08	1792.58	68.2
D	31	0	4	3	0	0	0	0	0	0	0	120	0	1	1	1	1	32	45	30	36	#REF!	0	21	5250	30	133	39.7	194	11	14	2.3	25.1	10.9	18	0.16	51.2087	63.7921	44.3183	55.2962	245.028	236.281	1726.32	1783.34	63.4
D	77	1	7	5	1	1	0	1	0	0	0	84	0	0	0	1	0	46	47	28	34	#REF!	0	25	5300	30	122	39.7	231	24	28	1.1	26.1	12.1	18.3	0.19	98.498	79.3647	21.4329	25.024	282.273	383.32	1689.63	1796.52	67.1
D	81	1	3	3	1	1	0	0	0	0	0	45	1	1	1	1	0	43	40	26	44	#REF!	0	21	5150	27	137	40.9	181	21	32	6.5	25.5	13.7	18.2	0.2	54.5604	40.0887	44.3183	67.7922	299.632	227.101	1784.56	1763.94	68.7
D	87	0	6	5	1	1	0	0	0	0	0	52	1	1	1	1	0	42	52	33	43	#REF!	0	21	5600	27	123	37.3	203	22	25	1.6	31.6	22.6	16.8	0.23	46.3743	36.7874	19.3305	31.7435	281.925	365.92	1729.36	1826.39	69.4
D	72	0	3	2	0	1	1	0	0	0	0	67	1	0	1	0	0	38	53	34	36	#REF!	0	23	5450	27	141	40.3	164	10	16	2.3	24.5	10.7	18.2	0.19	47.4121	53.2999	28.2756	32.658	219.395	233.997	1725.96	1817.29	64.2
D	64	1	2	2	1	0	0	1	0	0	0	81	1	1	0	1	0	47	48	30	32	#REF!	0	20	7850	27	129	37	106	44	57	1	25.3	11.8	16.4	0.19	50.8659	63.7365	15.2962	35.5181	275.713	230.134	1772.36	1791.7	62.3
D	66	1	2	3	0	1	0	0	1	1	0	66	1	0	1	1	0	52	54	33	41	#REF!	0	26	5250	30	134	39.4	243	16	16	5.7	29.9	11.9	17.1	0.19	64.2545	75.0101	29.3812	38.1649	251.456	229.43	1751.84	1817.29	58.7
D	83	1	3	3	1	0	0	0	0	0	0	58	0	1	1	1	0	52	44	31	35	#REF!	0	34	5800	36	121	37.3	99	25	26	44.2	24	13.5	16.7	0.16	45.7461	60.2603	31.7435	55.6847	248.708	275.793	1789.65	1809.05	59.3
D	71	1	3	3	0	0	0	0	0	0	0	65	1	0	1	0	0	41	51	33	29	#REF!	0	28	5300	36	102	32.7	226	13	16	2.9	30.7	15.2	18.8	0.24	65.6687	75.4248	34.8408	40.7874	227.6	240.222	1701.34	1760.63	69.5
D	60	0	2	3	0	0	1	0	0	0	1	52	1	1	1	1	1	54	51	33	38	#REF!	0	23	4850	27	139	42.1	146	15	17	2.6	26.8	12.5	17.8	0.4	56.5008	144.725	20.629	48.2294	396.854	572.05	1821.81	1954.52	64.1	Y
R	68	1	3	3	0	0	0	1	0	0	0	57	0	1	1	1	0	42	43	31	25	#REF!	0	30	5450	36	145	36.9	185	12	13	5.7	36.8	13.1	16.7	0.19	57.4219	35.6118	39.401	23.1845	281.952	227.6	1789.23	1797.73	59.8
R	70	0	3	2	0	1	0	1	0	0	0	82	1	0	1	1	1	44	48	31	36	#REF!	0	27	5700	30	121	44.6	248	33	17	16.8	23.7	11.3	18.1	0.19	78.538	92.5137	17.7004	12.7833	303.223	296.854	1710.49	1791.7	55.4
R	67	0	2	1	0	0	0	0	0	0	0	50	1	1	0	0	0	40	42	26	47	#REF!	0	32	5600	36	119	42.1	164	12	15	0.6	25.9	11.3	18.9	0.2	67.4901	81.7349	30.0512	27.0381	213.062	292.93	1674.75	1682.66	51.2
R	57	1	2	3	0	1	1	0	0	0	0	91	0	1	1	1	0	41	46	30	30	#REF!	0	22	5200	30	152	45.1	191	15	17	0.7	27.6	12.3	18.6	0.59	41.0442	60.161	36.0606	29.3812	216.905	435.748	1715.23	1779.64	70.3
R	77	0	5	4	0	0	0	0	0	0	0	57	0	1	0	1	0	41	43	27	30	#REF!	0	19	5750	27	110	34.3	179	18	14	1	23.4	10.8	23.2	0.12	48.3677	46.9145	35.0707	37.4713	294.793	385.8	1754.56	1730.03	68.5
R	73	0	5	4	0	0	0	0	0	0	0	77	0	1	1	0	0	43	56	36	43	#REF!	0	28	5500	36	131	40.2	136	25	34	1.3	25.4	12.1	18.8	0.19	58.8383	73.9111	37.1035	35.6762	229.43	205.583	1774.68	1698.36	62.3
R	73	1	4	4	1	1	0	1	0	0	0	80	1	1	1	1	1	52	44	29	42	#REF!	0	30	5900	36	118	37	190	14	22	2.9	28.2	15.7	17.2	0.19	57.9667	79.1417	37.7737	31.7744	333.454	310.559	1671.8	1705.13	56.3
R	69	1	2	3	0	1	0	0	0	0	0	76	1	0	0	1	0	47	42	27	50	#REF!	0	28	6800	36	124	37.5	237	37	31	9.5	30.3	15	16.2	0.19	61.0437	78.4835	57.1053	59.3768	305.793	268.881	1819.5	1863.87	51.2
R	71	0	2	3	0	1	0	0	0	0	0	74	1	1	1	1	0	51	50	37	34	#REF!	0	28	7500	36	163	48	205	15	20	1	31.3	12.3	18.1	0.11	65.5055	68.7004	23.4214	23.8836	223.881	275.22	1778.44	1899.05	57.2
R	73	0	4	4	0	1	0	1	0	0	0	68	0	1	1	0	0	41	49	32	40	#REF!	0	26	5700	30	123	37.4	109	15	26	1.6	22.9	11.7	17.6	0.19	48.941	75.0361	23.1845	18.7258	245.028	222.852	1675.19	1763.94	52.1
R	65	1	6	4	1	1	0	1	0	0	0	54	1	0	0	1	1	47	43	28	40	#REF!	0	22	5500	27	122	36.4	260	9	13	14.2	28.2	13.5	17.7	0.64	47.3302	35.5247	25.024	25.5943	254.126	236.281	1664.91	1730.03	53.1
R	65	0	2	2	0	0	0	0	0	1	1	75	0	0	1	1	0	57	47	30	51	#REF!	0	25	5300	30	138	40.3	229	17	31	31.5	31.9	11.7	22.3	0.2	48.2312	55.2954	22.7833	19.5276	298.978	294.793	1608.71	1626.39	58.7
R	65	0	3	3	0	1	0	0	0	0	0	97	1	1	0	1	0	47	49	33	32	#REF!	0	35	5150	37	126	37.5	181	11	15	2	24.3	11	17	0.08	47.4667	24.0838	37.0381	32.2519	245.525	291.925	1605.83	1623.36	52.1
R	60	0	3	4	0	1	0	0	0	0	0	77	1	1	1	1	0	48	47	31	34	#REF!	0	23	4600	27	140	41.4	261	13	14	2.6	23.6	11.4	17.9	0.3	34.4295	34.3475	15.7922	38.5891	210.208	219.395	1745.77	1705.13	63.3
R	74	0	2	3	0	0	0	0	0	0	0	75	1	0	0	1	1	52	47	31	40	#REF!	0	24	4700	30	151	46.4	227	54	56	11.5	29.1	17.6	16.8	0.37	63.7921	45.3178	25.4713	37.7607	274.861	333.454	1531.72	1700.87	52.3
R	65	0	3	3	0	1	0	0	0	0	0	88	1	0	0	0	0	48	45	29	35	#REF!	0	25	5400	30	139	40.7	200	54	41	0.8	25.9	11.3	18.6	0.11	38.1454	28.0444	46.0111	53.8001	267.271	343.674	1626.32	1771.62	54.2
R	70	1	4	3	0	0	0	0	0	0	0	54	0	0	0	1	0	51	44	26	37	#REF!	0	34	5700	36	139	41.1	201	35	110	0.7	31.6	16.7	18.6	0.19	46.2104	41.2872	22.9475	26.2355	378.353	278.998	1818	1868.57	53.1
R	78	0	5	4	1	1	0	0	0	0	0	63	1	0	0	1	1	45	48	34	29	0.63	0	25	5450	30	106	32	141	13	19	5.5	38.3	14.3	17.8	0.28	57.2183	40.9555	20.1354	32.8672	283.32	343.962	1895.98	1858.19	57.1
R	49	1	3	3	0	0	0	0	0	0	0	65	1	0	1	1	1	38	49	32	46	#REF!	0	28	4900	36	117	37.6	169	6	23	3.9	26.8	13.1	17.5	0.52	53.5516	34.7837	23.2896	34.1336	292.93	256.439	1788.23	1845.96	53.6
R	74	1	4	4	1	1	0	1	0	0	0	85	1	1	0	1	0	54	48	30	56	#REF!	0	29	5600	36	150	45.2	164	18	20	2.2	25.1	12.1	17.3	0.74	47.0025	36.6381	31.6698	29.6723	344.748	347.513	1864.94	1839.23	60.2
R	76	0	5	4	0	1	0	1	0	0	0	93	1	1	1	1	0	46	52	33	30	#REF!	0	30	5100	36	122	36.3	219	11	18	1.3	25.5	12.5	17	0.19	68.7885	47.4628	30.9872	36.3631	227.101	275.198	1746.38	1830.04	70.2
R	64	0	6	3	0	1	0	0	0	1	0	83	0	1	0	0	0	62	54	35	35	#REF!	0	25	4700	30	151	43.5	193	32	35	5	31.1	12.8	20	1.44	40.8263	52.1488	18.7996	26.0372	385.8	380.592	1745.78	1811.63	68.5
R	77	0	4	3	1	1	0	0	0	0	0	55	1	1	1	1	0	60	47	31	35	#REF!	0	20	4100	27	129	39.7	134	20	21	2.3	28.9	14	18	0.19	46.1831	23.6427	18.0486	24.582	265.92	247.129	1616.38	1708.56	60.3
R	72	0	3	3	0	1	0	0	0	0	0	81	1	0	1	1	0	48	45	29	31	#REF!	0	25	4600	30	131	37.4	287	26	23	3.6	37.1	13.5	15.2	0.06	47.6254	30.5355	23.6583	29.2164	205.583	249.447	1710.37	1707.33	64.2
R	80	1	4	3	0	1	0	0	0	0	0	62	1	1	0	1	1	44	38	25	37	#REF!	0	25	4700	30	131	39.5	298	13	15	3.5	24.4	11.3	16.8	0.26	65.6764	39.0101	23.2027	45.1444	313.997	260.73	1797.73	1793.81	57.3
R	63	0	2	2	0	0	1	0	0	1	1	74	1	0	0	1	0	48	52	36	30	#REF!	0	21	5400	30	149	44.8	195	20	28	1.8	33.3	15.6	18.7	0.09	47.1936	34.2603	14.3034	13.2684	300.344	252.308	1782.66	1771.64	59.3
R	77	0	7	4	0	1	0	1	0	0	0	84	1	1	1	1	0	41	41	27	34	#REF!	0	22	5400	27	123	37.3	138	13	18	0.4	27.3	11.6	17.1	0.9	58.2552	47.5547	12.2044	15.5764	206.587	249.639	1779.64	1771.64	53.6
R	44	0	3	3	0	0	1	0	0	0	0	94	1	0	0	1	0	49	77	53	41	#REF!	0	23	5350	27	147	44.7	116	35	33	2.4	29.8	13	19.2	0.31	54.6967	40.9555	23.9863	44.7538	221.066	255.613	1723.36	1839.23	60.3
R	71	1	5	4	1	1	0	1	0	0	0	80	1	1	1	0	1	46	43	30	38	#REF!	1	23	5200	27	125	35.9	159	27	15	1.1	36.4	25.4	17.3	0.2	38.9936	44.7251	47.297	75.9278	492.93	641.88	1817.29	2030.04	70.2	Y
R	72	1	3	3	1	1	0	0	0	0	0	90	1	1	1	1	0	48	44	29	36	#REF!	0	28	5450	33	146	43.8	95	35	38	2.1	32.2	14.9	17.9	0.09	57.6398	34.7837	20.5376	31.3583	264.822	270.129	1705.13	1811.63	62.3
R	69	0	2	3	0	0	0	0	0	0	0	91	0	0	0	1	0	42	45	32	28	#REF!	0	26	5300	30	143	41.9	180	16	23	0.9	35.3	24.3	18.2	0.12	51.1514	26.6381	27.4229	19.29	247.015	258.42	1686.87	1708.56	60.5
R	67	1	3	3	1	1	1	0	0	0	0	88	1	0	1	1	0	43	47	28	38	#REF!	0	22	5600	25	135	39.5	97	33	29	3.1	25.3	10.9	18.3	0.19	49.8144	62.1488	20.3	25.0783	204.078	236.281	1773.46	1793.81	71.3
R	62	0	4	4	1	1	1	1	0	0	0	93	0	0	1	1	0	43	49	29	23	#REF!	0	30	5150	35	142	42	208	21	16	3.4	32.8	15.6	19.3	0.09	57.6943	35.5355	44.568	44.6188	241.383	291.925	1668.57	1702.34	72.3
R	78	0	5	4	0	1	0	1	0	0	0	65	1	1	1	1	0	67	50	33	46	#REF!	0	29	5600	33	116	35.8	139	13	20	0.5	29	13.2	18.8	0.19	67.8535	45.3758	32.3334	34.6188	278.998	319.395	1658.19	1771.64	69.6
R	71	0	3	3	1	1	1	0	0	0	0	74	1	0	1	0	0	47	45	28	41	#REF!	0	30	5500	36	139	40.5	110	54	45	2.5	29.3	17.1	17.3	0.07	46.2104	32.732	25.3696	31.1562	240.222	333.454	1754.52	1769.17	69.3
R	58	1	3	3	0	1	0	1	0	0	0	95	1	1	1	1	0	55	50	35	31	#REF!	1	29	5450	35	153	44.3	173	33	26	1.2	25.1	11.7	17.8	0.51	55.5145	48.4396	40.4555	78.1089	343.962	375.793	1845.96	2051.89	54.3	Y
R	47	1	5	3	0	0	0	0	0	1	0	96	0	1	0	1	0	36	46	27	35	#REF!	0	17	5150	27	156	45.5	130	28	17	0.4	23.8	10.4	17.9	0.19	60.0637	41.7004	23.5167	28.4622	272.05	323.881	1839.23	1751.27	68.2
R	71	0	3	3	0	1	0	1	0	0	0	83	1	0	1	1	0	45	64	50	39	#REF!	0	28	5250	33	149	44.8	206	23	28	3.4	29.9	22.4	17.4	0.19	44.3605	35.4465	13.4938	23.2057	256.439	343.674	1830.04	1733.95	61.3
R	60	1	3	2	1	1	1	1	0	1	0	63	1	1	1	1	0	43	50	34	32	#REF!	0	27	4700	33	144	42.1	122	30	25	1.6	34.8	16.4	19.3	0.19	79.568	50.2397	21.7804	26.658	347.513	278.998	1811.63	1732.72	70.3
R	72	1	4	2	0	0	0	1	0	0	0	49	1	1	0	1	1	43	40	27	42	#REF!	0	29	4200	36	127	36.9	33	18	33	1.2	34.8	12.5	17.8	0.2	54.2333	38.6567	20.1903	32.3861	275.198	240.222	1808.56	1724.05	59.6
R	88	0	5	3	0	0	0	1	0	0	0	75	1	1	1	0	0	49	53	33	36	#REF!	1	20	5700	27	102	31.5	147	8	15	2.3	32.2	23.4	18.4	0.59	47.1117	56.3957	45.9043	73.4846	280.592	343.962	1807.33	2015.37	51.2	1
R	71	0	4	3	0	0	0	1	0	0	0	89	0	1	1	0	0	28	42	26	25	#REF!	0	23	5500	30	120	35.1	245	16	25	1.9	25	11.1	18.2	0.2	60.7715	54.6723	21.2868	34.8136	247.129	272.05	1793.81	1702.96	59.6
R	50	1	5	4	0	0	1	0	0	0	0	100	0	1	1	1	0	42	50	33	41	#REF!	0	28	5300	33	136	40.2	196	18	20	0.9	29.9	12	18.3	0.12	66.4028	41.9513	22.8198	21.3546	249.447	256.439	1792.58	1683.7	72.3
R	72	1	2	4	0	1	0	0	0	0	0	98	1	0	1	1	0	60	49	35	48	#REF!	0	23	5150	27	137	40.7	110	33	24	2.3	26.2	12.4	18.3	0.99	51.397	38.7001	22.0385	18.2611	260.73	247.513	1783.34	1679.34	69.1
R	78	1	4	2	0	1	1	0	0	0	0	77	1	1	1	1	1	38	46	30	43	#REF!	0	30	5250	36	126	35.4	174	7	16	0.9	37.5	16.2	16.7	0.19	48.2312	40.9703	26.0929	19.9461	292.112	275.198	1771.64	1678.72	52.3
R	68	1	3	3	1	1	0	0	0	0	0	91	0	0	1	1	0	44	54	32	32	#REF!	0	22	4600	30	145	42.7	193	19	18	1.9	28.4	11.3	18.3	0.19	42.7129	36.091	28.7149	25.3841	274.402	280.592	1771.64	1611.28	57.3
R	78	0	7	4	0	1	0	0	0	0	0	60	1	0	0	1	0	48	58	45	47	#REF!	0	20	5450	27	142	44.6	273	9	17	29.9	26.5	12.3	18.1	0.64	42.0021	34.2758	23.3121	18.6407	241.88	274.861	1715.37	1754.52	52.3
R	62	1	2	3	0	1	0	0	0	1	0	91	1	1	1	1	0	49	48	36	29	0.5	0	20	4300	27	133	39.3	235	15	14	7.4	25.6	12.3	16.2	0.2	55.5962	40.5655	30.6181	27.2642	270.129	248.708	1702.96	1745.96	52.3
R	64	1	2	2	0	1	0	0	0	0	0	74	1	1	1	1	1	52	56	40	29	#REF!	0	22	4000	27	130	36.9	231	31	17	2.5	33.3	11.6	22.5	0.08	53.8516	39.2132	29.5098	23.4002	291.621	274.693	1683.7	1639.23	57.2
R	67	1	3	2	0	0	0	1	0	0	0	77	0	1	0	1	0	43	47	30	28	#REF!	0	26	4350	30	162	46.5	214	20	17	3.6	28.7	12	19.5	0.19	63.2752	42.2827	25.7879	19.1215	230.701	197.271	1679.34	1630.04	60.2
R	65	1	2	2	0	0	0	0	0	0	0	93	1	0	0	1	0	42	44	28	32	#REF!	0	29	4600	36	142	41.9	216	9	17	10.4	29.1	14.2	16	0.3	60.826	39.0442	39.2576	30.9243	252.165	222.353	1728.72	1711.63	56.3
R	81	0	4	3	0	1	1	0	0	0	0	78	0	0	0	0	0	52	46	30	43	#REF!	0	28	5900	36	141	42.7	153	11	19	2.4	31.3	11.6	18.6	0.37	76.176	54.5604	36.1146	30.2502	248.881	227.6	1611.28	1708.56	59.8
R	77	0	4	4	0	0	0	1	0	1	0	72	1	0	1	1	0	58	51	48	48	#REF!	0	29	7000	36	136	38.2	157	26	22	12.2	29.1	12.1	16.8	0.16	51.3697	48.3677	17.3337	21.9731	275.22	263.32	1696.86	1707.33	53.2
R	59	1	2	2	0	0	0	0	0	0	0	80	0	1	0	1	0	35	46	31	32	#REF!	0	22	5900	30	147	43	156	37	23	2.9	25.9	11.7	18	0.11	48.6407	58.8383	27.3321	20.1691	215.272	292.93	1659.15	1692.58	54.3
R	87	0	4	3	0	1	0	0	0	0	0	58	1	0	1	0	0	45	40	27	41	#REF!	0	22	5500	30	88	28.1	327	13	13	0.7	23.4	11.6	16.1	0.4	75.0024	58.5055	37.3914	30.0512	284.793	265.92	1706.12	1769.17	55.2
R	80	1	4	3	0	1	1	0	0	0	0	57	1	0	1	1	0	50	41	27	32	#REF!	0	26	5450	33	115	34.6	205	13	23	1	32.3	15.5	18.8	0.52	53.7756	50.8659	367.383	36.0606	291.925	205.583	1725.19	1751.89	76.3
R	70	1	3	3	0	1	0	0	0	0	0	55	1	0	0	1	1	50	45	30	33	#REF!	0	28	5150	36	124	39.2	173	16	20	2.7	23.4	11.3	17.9	0.74	45.7085	42.6855	29.2927	34.3183	229.43	193.997	1664.91	1705.96	70.2
R	71	0	3	2	0	0	0	0	0	0	0	67	1	1	0	1	0	55	45	26	57	#REF!	0	25	5250	30	103	32	97	13	22	1.6	27.7	12.9	17.8	0.19	60.9242	48.9137	26.6218	35.0707	219.395	250.559	1608.71	1739.23	53.2
R	65	0	3	4	0	0	0	1	0	0	0	86	1	1	1	1	0	48	47	30	31	#REF!	0	30	4200	36	137	41.6	198	15	22	0.5	28.1	14.5	17.8	0.19	55.6107	47.3302	27.6957	37.1035	255.793	275.22	1751.84	1711.63	58.9
R	73	1	2	3	0	0	1	0	0	0	0	61	1	0	1	0	0	43	46	30	36	#REF!	0	25	5700	30	113	32.6	198	10	15	2.8	27.7	12.3	26.6	0.07	59.6116	48.2312	30.1949	28.2756	223.881	190.134	1745.77	1653.56	52.3
R	62	0	3	3	0	0	0	1	0	0	0	70	0	1	1	0	1	43	50	32	32	#REF!	0	27	5500	33	140	42.4	213	16	14	2.5	33.9	17.2	18.1	0.19	58.8785	47.4667	17.7004	19.7737	275.713	215.272	1731.72	1707.33	53.6
R	60	1	3	3	0	0	0	1	0	0	0	81	1	1	0	1	0	49	45	29	39	#REF!	0	32	5300	36	139	39.3	254	33	23	3.6	30.2	18.4	17.4	1.84	54.6914	44.2545	30.0512	57.1053	298.72	258.42	1789.65	1793.81	58.3
R	75	1	4	3	0	0	0	0	0	0	0	82	0	1	0	0	0	48	42	27	63	#REF!	0	19	4600	30	148	44.6	225	34	37	3.2	24.9	10.7	18.6	0.2	57.1868	44.0261	35.0707	35.1195	254.126	294.793	1718	1771.64	52.3
R	69	1	3	2	0	0	1	0	0	0	0	88	1	0	0	1	0	46	45	28	31	#REF!	0	21	4700	30	143	42.1	308	24	20	0.6	23.8	10.9	18.3	0.19	59.7851	43.8534	19.3305	15.9758	298.978	291.925	1701.34	1771.64	70.3
R	79	0	4	2	0	1	0	0	0	0	0	61	1	1	1	1	0	46	40	26	35	#REF!	0	28	5800	30	108	33.3	120	9	23	7.2	25.9	12.6	17.3	0.29	56.8462	41.172	37.1035	23.1845	245.525	229.43	1795.98	1769.17	69.3
R	69	0	5	4	0	1	1	1	0	0	0	93	1	1	1	1	1	45	51	35	36	#REF!	0	23	4350	30	145	42.8	128	48	51	7.4	43.9	29.6	18.5	0.26	51.2887	34.2758	28.2756	25.024	251.456	265.92	1791.81	1751.89	57.8
R	48	1	3	2	0	1	0	0	0	0	0	103	1	1	1	1	1	55	54	37	41	#REF!	0	30	4600	36	182	50.6	223	54	30	2.1	26.2	11.8	17.8	0.19	63.2456	40.5655	17.7737	22.7833	210.208	205.583	1788.23	1751.27	51.2
R	61	1	2	3	1	1	0	0	0	1	0	94	1	0	0	1	0	45	47	29	35	#REF!	0	28	5900	33	134	40.3	229	12	22	6.6	27.5	15.8	18.2	0.16	68.0524	38.2132	27.1053	27.0381	274.861	293.997	1764.94	1733.95	53.2
R	76	1	7	5	1	1	0	1	0	0	0	74	1	0	0	1	1	46	46	28	42	#REF!	0	28	7000	33	136	40.7	128	13	15	1.2	27	12.8	17.5	0.75	62.3218	42.2827	23.4214	19.3812	248.708	310.559	1746.38	1732.72	68.2
R	54	0	3	3	0	1	1	0	0	0	0	105	1	1	1	1	0	55	47	31	31	#REF!	0	20	7500	27	148	41.8	144	42	28	1.2	27.9	12.8	18	0.06	46.6132	31.0442	15.2962	18.7922	274.693	268.881	1745.78	1724.05	56.3
R	64	1	3	2	0	1	0	0	1	0	0	92	1	1	1	1	0	58	43	28	35	#REF!	0	28	5900	33	138	42.7	322	8	9	3.2	28.3	12	26.7	0.19	51.8511	54.5604	14.1195	17.4713	267.271	215.22	1716.38	1715.37	52.3
R	65	0	3	3	0	1	1	0	0	0	0	66	1	0	1	1	1	51	46	30	35	#REF!	0	24	5150	30	128	38.6	126	14	14	1.1	31.4	15.2	18.3	0.19	40.6955	48.3677	15.9758	19.7435	278.353	230.134	1710.37	1702.96	61.3

## Sheet: d-dimer increase predictors
Group(D=dabigatran, R=rivaroxaban)	age>65	CHA2DS2-VASc	DM	hypertension	hyperlipid	stroke history	coronary heart disease	CKD	Thrombosis (1=yes, 0=no)	D-D	post-TAT	post-P-selectin	post-vWF	post-CD40L	TRAP
R	1	5	0	0	0	1	0	0	1	1	56.3957	73.4846	343.962	2015.37	51.2
R	1	4	0	1	0	0	0	1	0	0	58.5055	30.0512	265.92	1769.17	55.2
D	1	6	1	1	0	0	0	1	0	0	36.7874	31.7435	365.92	1826.39	69.4
D	1	3	1	0	0	0	0	1	0	0	60.2603	55.6847	275.793	1809.05	59.3
D	1	7	0	1	0	1	0	1	0	1	38.0444	51.8401	350.654	1769.17	57.2
R	1	4	0	1	1	0	0	0	0	0	54.5604	30.2502	227.6	1708.56	59.8
D	1	4	0	1	0	0	0	0	0	1	54.0261	47.704	287.525	1847.81	59.3
D	1	3	0	1	0	0	0	1	0	0	89.8192	68.1246	229.43	1771.64	74.2
D	1	3	1	1	0	0	0	1	0	0	40.0887	67.7922	227.101	1763.94	68.7
R	1	4	0	1	0	0	0	0	0	0	39.0101	45.1444	260.73	1793.81	57.3
R	1	4	0	1	1	0	0	1	0	1	50.8659	36.0606	205.583	1751.89	76.3
D	1	4	0	1	0	0	1	0	0	0	83.0437	37.7004	385.8	1871.64	55.7
R	1	4	0	1	0	0	0	0	0	0	41.172	23.1845	229.43	1769.17	69.3
R	1	4	0	1	1	0	0	0	0	0	40.9703	19.9461	275.198	1678.72	52.3
R	1	5	0	1	0	1	0	0	0	0	45.3758	34.6188	319.395	1771.64	69.6
R	1	5	1	1	0	0	0	0	0	0	40.9555	32.8672	343.962	1858.19	57.1
R	1	7	0	1	0	0	0	0	0	1	34.2758	18.6407	274.861	1754.52	52.3
R	1	7	0	1	0	1	0	0	0	1	47.5547	15.5764	249.639	1771.64	53.6
D	1	7	1	1	0	1	0	0	0	0	79.3647	25.024	383.32	1796.52	67.1
R	1	4	0	0	0	1	0	0	0	0	48.3677	21.9731	263.32	1707.33	53.2
R	1	5	0	0	0	0	0	1	0	0	46.9145	37.4713	385.8	1730.03	68.5
R	1	4	1	1	0	0	0	1	0	0	23.6427	24.582	247.129	1708.56	60.3
R	1	5	0	1	0	1	0	0	0	0	47.4628	36.3631	275.198	1830.04	70.2
R	1	7	1	1	0	1	0	0	0	1	42.2827	19.3812	310.559	1732.72	68.2
D	1	4	0	1	0	0	0	0	1	0	97.9667	72.1949	510.101	1971.64	59.3
R	1	4	0	0	0	0	0	0	0	0	44.0261	35.1195	294.793	1771.64	52.3
R	1	4	1	1	0	1	0	0	0	1	36.6381	29.6723	347.513	1839.23	60.2
R	1	2	0	0	0	0	0	0	0	0	45.3178	37.7607	333.454	1700.87	52.3
R	1	4	1	1	0	1	0	0	0	0	79.1417	31.7744	310.559	1705.13	56.3
R	1	5	0	0	0	0	0	0	0	0	73.9111	35.6762	205.583	1698.36	62.3
R	1	4	0	1	0	1	0	0	0	0	75.0361	18.7258	222.852	1763.94	52.1
R	1	2	0	0	1	0	0	0	0	0	48.2312	28.2756	190.134	1653.56	52.3
R	1	2	0	1	0	0	0	0	0	1	38.7001	18.2611	247.513	1679.34	69.1
R	1	3	1	1	0	0	0	0	0	0	34.7837	31.3583	270.129	1811.63	62.3
R	1	3	0	1	0	0	0	0	0	0	30.5355	29.2164	249.447	1707.33	64.2
D	1	5	1	1	0	1	0	0	0	0	59.6427	38.4391	394.793	1792.58	69.2
D	1	3	0	1	1	0	0	0	0	0	53.2999	32.658	233.997	1817.29	64.2
R	1	4	0	0	0	1	0	1	0	0	38.6567	32.3861	240.222	1724.05	59.6
R	1	4	0	0	0	1	0	0	0	0	54.6723	34.8136	272.05	1702.96	59.6
R	1	3	0	1	0	1	0	0	0	0	35.4465	23.2057	343.674	1733.95	61.3
R	1	5	1	1	0	1	0	0	1	0	44.7251	75.9278	641.88	2030.04	70.2
R	1	2	0	1	0	0	0	0	0	0	68.7004	23.8836	275.22	1899.05	57.2
R	1	3	1	1	1	0	0	0	0	0	32.732	31.1562	333.454	1769.17	69.3
R	1	3	0	0	0	0	0	0	0	0	48.9137	35.0707	250.559	1739.23	53.2
D	1	3	0	0	0	0	0	0	0	0	75.4248	40.7874	240.222	1760.63	69.5
D	1	2	0	1	0	0	0	0	0	0	47.4121	43.6957	344.748	1783.34	68.5
D	1	4	1	1	1	0	0	1	0	0	57.1063	26.1354	258.42	1979.64	67.2
R	1	3	0	1	0	1	0	0	0	0	92.5137	12.7833	296.854	1791.7	55.4
D	1	3	0	1	0	0	0	0	0	1	56.814	27.2379	215.272	1982.66	50.6
R	1	3	0	1	0	0	0	1	0	1	42.6855	34.3183	193.997	1705.96	70.2
R	1	4	0	0	0	0	0	1	0	0	41.2872	26.2355	278.998	1868.57	53.1
R	1	5	0	1	1	1	0	0	0	0	34.2758	25.024	265.92	1751.89	57.8
R	1	2	0	0	0	0	0	0	0	0	26.6381	19.29	258.42	1708.56	60.5
R	1	3	0	0	1	0	0	0	0	0	43.8534	15.9758	291.925	1771.64	70.3
R	1	2	0	1	0	0	0	0	0	0	78.4835	59.3768	268.881	1863.87	51.2
R	1	3	1	1	0	0	0	0	0	0	36.091	25.3841	280.592	1611.28	57.3
D	1	3	0	0	0	1	0	0	0	0	48.941	19.3305	368.881	1830.04	56.2
R	1	3	0	0	0	1	0	1	0	0	35.6118	23.1845	227.6	1797.73	59.8
R	1	3	1	1	1	0	0	0	0	0	62.1488	25.0783	236.281	1793.81	71.3
D	1	3	0	1	0	0	0	0	0	0	74.4295	23.4214	292.852	1792.58	68.2
R	1	3	0	0	0	1	0	0	0	0	42.2827	19.1215	197.271	1630.04	60.2
R	1	2	0	0	0	0	0	1	0	0	81.7349	27.0381	292.93	1682.66	51.2
D	1	2	0	1	0	0	1	0	0	0	75.0101	38.1649	229.43	1817.29	58.7
R	1	3	0	1	0	0	0	0	0	0	24.0838	32.2519	291.925	1623.36	52.1
R	1	2	0	0	0	0	0	0	0	0	39.0442	30.9243	222.353	1711.63	56.3
R	1	3	0	1	0	0	0	0	0	0	28.0444	53.8001	343.674	1771.62	54.2
R	1	3	0	0	0	1	0	0	0	0	47.3302	37.1035	275.22	1711.63	58.9
R	1	2	0	0	0	0	0	0	0	0	55.2954	19.5276	294.793	1626.39	58.7
R	1	3	0	1	1	0	0	0	0	0	48.3677	19.7435	230.134	1702.96	61.3
R	1	6	1	1	0	1	0	1	0	1	35.5247	25.5943	236.281	1730.03	53.1
R	0	3	0	1	0	0	1	0	0	0	54.5604	17.4713	215.22	1715.37	52.3
R	0	6	0	1	0	0	0	0	0	1	52.1488	26.0372	380.592	1811.63	68.5
D	0	2	1	0	0	1	0	0	0	0	63.7365	35.5181	230.134	1791.7	62.3
R	0	2	0	1	0	0	0	0	0	0	39.2132	23.4002	274.693	1639.23	57.2
R	0	2	0	0	1	0	0	0	0	0	34.2603	13.2684	252.308	1771.64	59.3
R	0	4	1	1	1	1	0	0	0	0	35.5355	44.6188	291.925	1702.34	72.3
R	0	2	0	1	0	0	0	0	0	0	40.5655	27.2642	248.708	1745.96	52.3
R	0	3	0	0	0	1	0	0	0	0	47.4667	19.7737	215.272	1707.33	53.6
R	0	2	1	1	0	0	0	0	0	0	38.2132	27.0381	293.997	1733.95	53.2
D	0	3	0	0	0	0	0	0	0	0	35.2632	49.9639	398.978	1859.15	57.2
R	0	3	0	0	0	1	0	0	0	1	44.2545	57.1053	258.42	1793.81	58.3
R	0	3	0	1	0	0	0	0	0	0	34.3475	38.5891	219.395	1705.13	63.3
R	0	3	1	1	1	1	0	0	0	0	50.2397	26.658	278.998	1732.72	70.3
D	0	2	0	0	1	0	0	1	0	0	144.725	48.2294	572.05	1954.52	64.1
D	0	2	0	0	0	1	0	0	0	0	47.5547	18.8655	223.881	1873.46	58.6
R	0	2	0	0	0	0	0	0	0	0	58.8383	20.1691	292.93	1692.58	54.3
R	0	3	0	1	0	1	0	0	1	1	48.4396	78.1089	375.793	2051.89	54.3
R	0	2	0	1	1	0	0	0	0	1	60.161	29.3812	435.748	1779.64	70.3
D	0	3	0	1	0	1	0	0	0	0	46.3743	41.5314	279.854	1793.81	63.4
R	0	3	0	1	1	0	0	0	0	0	31.0442	18.7922	268.881	1724.05	56.3
D	0	5	1	1	0	0	0	0	0	0	51.2872	32.4369	335.658	1751.89	49.5
R	0	5	0	0	1	0	0	0	0	0	41.9513	21.3546	256.439	1683.7	72.3
R	0	3	0	0	0	0	0	0	0	1	34.7837	34.1336	256.439	1845.96	53.6
R	0	3	0	1	0	0	0	0	0	0	40.5655	22.7833	205.583	1751.27	51.2
R	0	5	0	0	0	0	0	0	0	0	41.7004	28.4622	323.881	1751.27	68.2
D	0	4	0	0	0	0	0	0	0	0	56.4248	47.0598	305.507	1845.96	63.8
D	0	5	0	0	0	0	1	0	0	0	43.8534	43.3835	340.456	1736.45	54.3
D	0	4	0	0	0	1	1	0	0	0	35.3178	59.3425	370.402	1783.34	55.3
R	0	3	0	0	1	0	0	0	0	0	40.9555	44.7538	255.613	1839.23	60.3
D	0	3	0	0	0	0	0	0	0	0	98.2299	40.2317	347.129	1596.86	69.2
D	0	4	0	0	1	0	0	0	1	0	105.172	43.3652	520.208	1858.19	69.2
D	0	5	0	0	0	0	0	0	0	0	84.3475	25.3151	292.112	1792.58	72.3
D	0	4	0	0	0	0	0	0	0	0	63.7921	55.2962	236.281	1783.34	63.4
D	0	4	0	0	0	0	0	0	0	0	57.4628	50.0341	360.852	1807.33	67.5
D	0	5	0	0	0	0	0	0	1	0	139.915	65.6551	549.447	2075.51	63.7

## Sheet: TAT
post-TAT	TRAP
41.2872	49.5
36.814	50.6
51.7349	51.2
58.4835	51.2
56.3957	51.2
40.5655	51.2
55.0361	52.1
44.0838	52.1
45.3178	52.3
40.9703	52.3
54.2758	52.3
40.5655	52.3
48.2312	52.3
44.0261	52.3
54.5604	52.3
35.5247	53.1
41.2872	53.1
48.3677	53.2
48.9137	53.2
38.2132	53.2
34.7837	53.6
47.5547	53.6
47.4667	53.6
28.0444	54.2
43.8534	54.3
48.4396	54.3
58.8383	54.3
58.5055	55.2
35.3178	55.3
42.5137	55.4
43.0437	55.7
48.941	56.2
49.1417	56.3
39.0442	56.3
31.0442	56.3
40.9555	57.1
38.0444	57.2
35.2632	57.2
68.7004	57.2
39.2132	57.2
39.0101	57.3
36.091	57.3
34.2758	57.8
44.2545	58.3
47.5547	58.6
55.0101	58.7
55.2954	58.7
47.3302	58.9
54.0261	59.3
47.9667	59.3
60.2603	59.3
44.2603	59.3
48.6567	59.6
54.6723	59.6
55.6118	59.8
54.5604	59.8
36.6381	60.2
42.2827	60.2
43.6427	60.3
40.9555	60.3
56.6381	60.5
55.4465	61.3
48.3677	61.3
63.7365	62.3
73.9111	62.3
54.7837	62.3
54.3475	63.3
46.3743	63.4
63.7921	63.4
69.9152	63.7
56.4248	63.8
144.725	64.1
53.2999	64.2
30.5355	64.2
59.3647	67.1
57.1063	67.2
57.4628	67.5
64.4295	68.2
41.7004	68.2
42.2827	68.2
47.4121	68.5
46.9145	68.5
52.1488	68.5
40.0887	68.7
58.7001	69.1
59.6427	69.2
58.2299	69.2
65.172	69.2
62.732	69.3
41.172	69.3
56.7874	69.4
55.4248	69.5
45.3758	69.6
47.4628	70.2
64.7251	70.2
62.6855	70.2
60.161	70.3
50.2397	70.3
63.8534	70.3
62.1488	71.3
84.3475	72.3
65.5355	72.3
61.9513	72.3
89.8192	74.2
70.8659	76.3

## Sheet: p-selectin
post-P-selectin	TRAP
12.4369	49.5
27.2379	50.6
27.0381	51.2
29.3768	51.2
23.4846	51.2
22.7833	51.2
18.7258	52.1
32.2519	52.1
37.7607	52.3
19.9461	52.3
18.6407	52.3
27.2642	52.3
28.2756	52.3
35.1195	52.3
17.4713	52.3
25.5943	53.1
26.2355	53.1
21.9731	53.2
35.0707	53.2
27.0381	53.2
34.1336	53.6
35.5764	53.6
39.7737	53.6
33.8001	54.2
33.3835	54.3
38.1089	54.3
20.1691	54.3
30.0512	55.2
59.3425	55.3
32.7833	55.4
37.7004	55.7
39.3305	56.2
31.7744	56.3
30.9243	56.3
18.7922	56.3
32.8672	57.1
41.8401	57.2
49.9639	57.2
23.8836	57.2
23.4002	57.2
45.1444	57.3
25.3841	57.3
25.024	57.8
57.1053	58.3
48.8655	58.6
38.1649	58.7
49.5276	58.7
37.1035	58.9
47.704	59.3
42.1949	59.3
55.6847	59.3
43.2684	59.3
32.3861	59.6
34.8136	59.6
43.1845	59.8
30.2502	59.8
29.6723	60.2
49.1215	60.2
44.582	60.3
44.7538	60.3
39.29	60.5
23.2057	61.3
49.7435	61.3
35.5181	62.3
35.6762	62.3
31.3583	62.3
38.5891	63.3
41.5314	63.4
55.2962	63.4
65.6551	63.7
47.0598	63.8
48.2294	64.1
32.658	64.2
29.2164	64.2
25.024	67.1
26.1354	67.2
50.0341	67.5
23.4214	68.2
28.4622	68.2
49.3812	68.2
43.6957	68.5
37.4713	68.5
26.0372	68.5
67.7922	68.7
58.2611	69.1
38.4391	69.2
40.2317	69.2
43.3652	69.2
31.1562	69.3
23.1845	69.3
31.7435	69.4
40.7874	69.5
34.6188	69.6
36.3631	70.2
55.9278	70.2
34.3183	70.2
59.3812	70.3
26.658	70.3
65.9758	70.3
65.0783	71.3
55.3151	72.3
44.6188	72.3
61.3546	72.3
68.1246	74.2
66.0606	76.3

## Sheet: vWF
post-vWF	TRAP
235.658	49.5
215.272	50.6
292.93	51.2
268.881	51.2
243.962	51.2
205.583	51.2
222.852	52.1
291.925	52.1
233.454	52.3
275.198	52.3
274.861	52.3
248.708	52.3
290.134	52.3
294.793	52.3
215.22	52.3
236.281	53.1
278.998	53.1
263.32	53.2
250.559	53.2
293.997	53.2
256.439	53.6
249.639	53.6
215.272	53.6
343.674	54.2
240.456	54.3
275.793	54.3
292.93	54.3
265.92	55.2
270.402	55.3
296.854	55.4
305.8	55.7
308.881	56.2
310.559	56.3
222.353	56.3
268.881	56.3
343.962	57.1
350.654	57.2
398.978	57.2
275.22	57.2
274.693	57.2
260.73	57.3
280.592	57.3
265.92	57.8
258.42	58.3
223.881	58.6
229.43	58.7
294.793	58.7
275.22	58.9
287.525	59.3
310.101	59.3
275.793	59.3
252.308	59.3
240.222	59.6
272.05	59.6
227.6	59.8
227.6	59.8
347.513	60.2
297.271	60.2
247.129	60.3
255.613	60.3
258.42	60.5
343.674	61.3
230.134	61.3
230.134	62.3
205.583	62.3
270.129	62.3
219.395	63.3
279.854	63.4
236.281	63.4
349.447	63.7
305.507	63.8
272.05	64.1
233.997	64.2
249.447	64.2
283.32	67.1
258.42	67.2
300.852	67.5
292.852	68.2
323.881	68.2
310.559	68.2
344.748	68.5
385.8	68.5
380.592	68.5
227.101	68.7
247.513	69.1
394.793	69.2
347.129	69.2
520.208	69.2
333.454	69.3
229.43	69.3
365.92	69.4
240.222	69.5
319.395	69.6
275.198	70.2
641.88	70.2
393.997	70.2
435.748	70.3
278.998	70.3
291.925	70.3
236.281	71.3
292.112	72.3
291.925	72.3
256.439	72.3
229.43	74.2
405.583	76.3

## Sheet: CD40L
post-CD40L	TRAP
1751.89	49.5
1682.66	50.6
1682.66	51.2
1863.87	51.2
1615.37	51.2
1751.27	51.2
1763.94	52.1
1623.36	52.1
1700.87	52.3
1678.72	52.3
1754.52	52.3
1745.96	52.3
1653.56	52.3
1771.64	52.3
1715.37	52.3
1730.03	53.1
1868.57	53.1
1707.33	53.2
1739.23	53.2
1733.95	53.2
1845.96	53.6
1771.64	53.6
1707.33	53.6
1771.62	54.2
1736.45	54.3
1751.89	54.3
1692.58	54.3
1769.17	55.2
1783.34	55.3
1791.7	55.4
1871.64	55.7
1830.04	56.2
1705.13	56.3
1711.63	56.3
1724.05	56.3
1858.19	57.1
1769.17	57.2
1859.15	57.2
1899.05	57.2
1639.23	57.2
1793.81	57.3
1611.28	57.3
1751.89	57.8
1793.81	58.3
1873.46	58.6
1817.29	58.7
1626.39	58.7
1711.63	58.9
1847.81	59.3
1771.64	59.3
1809.05	59.3
1771.64	59.3
1724.05	59.6
1702.96	59.6
1797.73	59.8
1708.56	59.8
1839.23	60.2
1630.04	60.2
1708.56	60.3
1839.23	60.3
1708.56	60.5
1733.95	61.3
1702.96	61.3
1791.7	62.3
1698.36	62.3
1811.63	62.3
1705.13	63.3
1793.81	63.4
1783.34	63.4
1975.51	63.7
1845.96	63.8
1954.52	64.1
1817.29	64.2
1707.33	64.2
1796.52	67.1
1979.64	67.2
1807.33	67.5
1792.58	68.2
1751.27	68.2
1732.72	68.2
1783.34	68.5
1730.03	68.5
1811.63	68.5
1763.94	68.7
1679.34	69.1
1792.58	69.2
1596.86	69.2
1858.19	69.2
1769.17	69.3
1769.17	69.3
1826.39	69.4
1760.63	69.5
1771.64	69.6
1830.04	70.2
2030.04	70.2
1705.96	70.2
1779.64	70.3
1732.72	70.3
1771.64	70.3
1793.81	71.3
1792.58	72.3
1702.34	72.3
1683.7	72.3
1771.64	74.2
1951.89	76.3

## Sheet: D-D and hemostatic markers
D-D	post-TAT	post-P-selectin	post-vWF	post-CD40L
0.5	56.814	27.2379	215.272	1982.66
0.37	57.1063	26.1354	258.42	1979.64
0.19	47.5547	18.8655	223.881	1873.46
0.39	44.3475	25.3151	292.112	1792.58
0.19	35.3178	59.3425	370.402	1783.34
0.65	38.0444	51.8401	350.654	1769.17
0.25	51.2872	32.4369	335.658	1751.89
0.59	56.4248	47.0598	305.507	1845.96
0.19	57.4628	50.0341	360.852	1807.33
0.19	59.6427	38.4391	394.793	1792.58
0.42	69.8192	68.1246	229.43	1771.64
0.19	48.2299	40.2317	347.129	1596.86
0.11	39.9152	65.6551	549.447	2075.51
0.19	35.2632	49.9639	398.978	1859.15
0.5	54.0261	47.704	287.525	1847.81
0.37	43.8534	43.3835	340.456	1736.45
0.29	55.172	43.3652	520.208	1858.19
0.19	46.3743	41.5314	279.854	1793.81
0.19	47.4121	43.6957	344.748	1783.34
0.34	47.9667	72.1949	510.101	1971.64
0.28	83.0437	37.7004	385.8	1871.64
0.19	48.941	19.3305	368.881	1830.04
0.19	74.4295	23.4214	292.852	1792.58
0.16	63.7921	55.2962	236.281	1783.34
0.19	79.3647	25.024	383.32	1796.52
0.2	40.0887	67.7922	227.101	1763.94
0.23	36.7874	31.7435	365.92	1826.39
0.19	53.2999	32.658	233.997	1817.29
0.19	63.7365	35.5181	230.134	1791.7
0.19	75.0101	38.1649	229.43	1817.29
0.16	60.2603	55.6847	275.793	1809.05
0.24	75.4248	40.7874	240.222	1760.63
0.4	64.7251	48.2294	572.05	1954.52
0.19	35.6118	23.1845	227.6	1797.73
0.59	72.5137	12.7833	296.854	1791.7
0.2	31.7349	27.0381	292.93	1682.66
0.59	60.161	29.3812	435.748	1779.64
0.12	46.9145	37.4713	385.8	1730.03
0.19	73.9111	35.6762	205.583	1698.36
0.19	79.1417	31.7744	310.559	1705.13
0.19	78.4835	59.3768	268.881	1863.87
0.11	68.7004	23.8836	275.22	1899.05
0.19	75.0361	18.7258	222.852	1763.94
0.64	35.5247	25.5943	236.281	1730.03
0.2	55.2954	19.5276	294.793	1626.39
0.08	24.0838	32.2519	291.925	1623.36
0.3	34.3475	38.5891	219.395	1705.13
0.37	45.3178	37.7607	333.454	1700.87
0.11	28.0444	53.8001	343.674	1771.62
0.19	41.2872	26.2355	278.998	1868.57
0.28	40.9555	32.8672	343.962	1858.19
0.52	34.7837	34.1336	256.439	1845.96
0.74	36.6381	29.6723	347.513	1839.23
0.19	47.4628	36.3631	275.198	1830.04
1.44	52.1488	26.0372	380.592	1811.63
0.19	23.6427	24.582	247.129	1708.56
0.06	30.5355	29.2164	249.447	1707.33
0.26	39.0101	45.1444	260.73	1793.81
0.09	34.2603	13.2684	252.308	1771.64
0.9	47.5547	15.5764	249.639	1771.64
0.31	40.9555	44.7538	255.613	1839.23
0.2	44.7251	75.9278	641.88	2030.04
0.09	34.7837	31.3583	270.129	1811.63
0.12	26.6381	19.29	258.42	1708.56
0.19	62.1488	25.0783	236.281	1793.81
0.09	35.5355	44.6188	291.925	1702.34
0.19	45.3758	34.6188	319.395	1771.64
0.07	32.732	31.1562	333.454	1769.17
0.51	48.4396	78.1089	375.793	2051.89
0.19	41.7004	28.4622	323.881	1751.27
0.19	35.4465	23.2057	343.674	1733.95
0.19	50.2397	26.658	278.998	1732.72
0.2	38.6567	32.3861	240.222	1724.05
0.59	56.3957	73.4846	343.962	2015.37
0.2	54.6723	34.8136	272.05	1702.96
0.12	41.9513	21.3546	256.439	1683.7
0.99	38.7001	18.2611	247.513	1679.34
0.19	40.9703	19.9461	275.198	1678.72
0.19	36.091	25.3841	280.592	1611.28
0.64	34.2758	18.6407	274.861	1754.52
0.2	40.5655	27.2642	248.708	1745.96
0.08	39.2132	23.4002	274.693	1639.23
0.19	42.2827	19.1215	197.271	1630.04
0.3	39.0442	30.9243	222.353	1711.63
0.37	54.5604	30.2502	227.6	1708.56
0.16	48.3677	21.9731	263.32	1707.33
0.11	58.8383	20.1691	292.93	1692.58
0.4	58.5055	30.0512	265.92	1769.17
0.52	50.8659	36.0606	205.583	1751.89
0.74	42.6855	34.3183	193.997	1705.96
0.19	48.9137	35.0707	250.559	1739.23
0.19	47.3302	37.1035	275.22	1711.63
0.07	48.2312	28.2756	190.134	1653.56
0.19	47.4667	19.7737	215.272	1707.33
1.84	44.2545	57.1053	258.42	1793.81
0.2	44.0261	35.1195	294.793	1771.64
0.19	43.8534	15.9758	291.925	1771.64
0.29	41.172	23.1845	229.43	1769.17
0.26	34.2758	25.024	265.92	1751.89
0.19	40.5655	22.7833	205.583	1751.27
0.16	38.2132	27.0381	293.997	1733.95
0.75	42.2827	19.3812	310.559	1732.72
0.06	31.0442	18.7922	268.881	1724.05
0.19	54.5604	17.4713	215.22	1715.37
0.19	48.3677	19.7435	230.134	1702.96
